# Supplementary material for: Comprehensive Snake Venomics of the Okinawa Habu Pit Viper, Protobothrops flavoviridis, by Complementary Mass Spectrometry-Guided Approaches
Source: Molecules. 2018 Jul 29;23(8):1893. doi: 10.3390/molecules23081893 (PMC6222445; doi:10.3390/molecules23081893)
Supplement: Supplementary file 1 [file molecules-23-01893-s001.zip]

Archive with 2 entries (2 files):
- molecules-332566-supplementary-figures.pdf
- molecules-332566-supplementary-table-S1.xlsx
